# Supplementary material for: In Vitro Metabolism of Phenylspirodrimanes Derived from the Indoor Fungus Stachybotrys
Source: Toxins (Basel). 2022 Jun 8;14(6):395. doi: 10.3390/toxins14060395 (PMC9227918; doi:10.3390/toxins14060395)
Supplement: Supplementary file 1 [file toxins-14-00395-s001.zip]

Archive with 1 entries (1 files):
- toxins-1744192-supplementary.pdf
